# Supplementary material for: The distal intestinal microbiome of hybrids of Hainan black goats and Saanen goats
Source: PLoS One. 2020 Jan 30;15(1):e0228496. doi: 10.1371/journal.pone.0228496 (PMC6992168; doi:10.1371/journal.pone.0228496)
Supplement: S1 Table — (XLSX) [file pone.0228496.s001.xlsx]

## Sheet: Sheet1
The significant third metabolic pathways between BG and WG
The third metabolic pathways	BG(%)	WG(%)	P value
Histidine metabolism	0.642158	0.659677	0.00645699
Synthesis and degradation of ketone bodies	0.0341162	0.0292346	0.00694404
Function unknown	1.13243	1.15964	0.00807377
Epithelial cell signaling in Helicobacter pylori infection	0.0912358	0.0938172	0.00850806
General function prediction only	3.48551	3.51485	0.00863159
Phenylalanine, tyrosine and tryptophan biosynthesis	0.87635	0.895258	0.00926473
Propanoate metabolism	0.529902	0.511971	0.00943681
Primary immunodeficiency	0.0304444	0.0360289	0.0115115
Galactose metabolism	0.665675	0.694169	0.0126994
Butanoate metabolism	0.684737	0.652619	0.0220038
RNA polymerase	0.181257	0.174414	0.0227461
Biosynthesis and biodegradation of secondary metabolites	0.0570666	0.0598022	0.0291658
D-Alanine metabolism	0.113555	0.109854	0.0307902
Glycosphingolipid biosynthesis - globo series	0.120076	0.132866	0.0312109
C5-Branched dibasic acid metabolism	0.33107	0.326906	0.0314508
Sulfur metabolism	0.243622	0.248569	0.0348725
Replication, recombination and repair proteins	0.875424	0.839844	0.0394401
Peptidases	1.87593	1.89807	0.0405322
Sulfur relay system	0.251887	0.243162	0.0422453
Glycerophospholipid metabolism	0.567525	0.559341	0.0449806
Pyruvate metabolism	1.08683	1.07094	0.0469863
Other glycan degradation	0.255548	0.284485	0.048955
